# Supplementary material for: Venetoclax combined with low dose cytarabine compared to standard of care intensive chemotherapy for the treatment of favourable risk adult acute myeloid leukaemia (VICTOR): Study protocol for an international, open-label, multicentre, molecularly-guided randomised, phase II trial
Source: BMC Cancer. 2022 Nov 14;22:1174. doi: 10.1186/s12885-022-10221-2 (PMC9664612; doi:10.1186/s12885-022-10221-2)
Supplement: Supplementary file 1 — Additional file 1: Supplementary Appendix 1. SPIRIT checklist for the VICTOR protocol A completed Standard Protocol Items: Recommendations for Intervention Trials (SPIRIT) checklist for the VICTOR protocol. Supplementary Appendix 2. WHO trial registration data set for the VICTOR trial The World Health Organization (WHO) trial registration data set for the VICTOR trial. Supplementary Appendix 3. VICTOR informed consent forms Exemplar informed consent and blood sample analysis consent form for the VICTOR trial. Supplementary Appendix 4. VICTOR patient information sheets Exemplar trial and blood sample analysis patient information sheets for VICTOR. Supplementary Appendix 5. VICTOR schedule of events Patient schedule of events for the VICTOR trial. Supplementary Appendix 6. Adverse event definitions Definitions of adverse events used for the VICTOR trial. [file 12885_2022_10221_MOESM1_ESM.zip]

Archive with 6 entries (6 files):
- VICTORprotocol_Appendix1-SPIRIT v1.0R2.docx
- VICTORprotocol_Appendix2-WHO v1.0R2.docx
- VICTORprotocol_Appendix3 v1.0R2.docx
- VICTORprotocol_Appendix4 v1.0R2.docx
- VICTORprotocol_Appendix5 v1.0R2.docx
- VICTORprotocol_Appendix6 v1.0R2.docx
